# Supplementary material for: Metabolism of Cannabidiol in Respiratory-Associated Cells and HepG2-Derived Cells and Molecular Docking of Cannabidiol and Its Metabolites with CYP Enzymes and Cannabinoid Receptors
Source: Int J Mol Sci. 2025 Aug 28;26(17):8384. doi: 10.3390/ijms26178384 (PMC12428432; doi:10.3390/ijms26178384)
Supplement: Supplementary file 1 [file ijms-26-08384-s001.zip]

Archive with 1 entries (1 files):
- ijms-3797971-supplementary.pdf
